# Supplementary material for: Spontaneous Ventilation Combined with Double-Lumen Tube Intubation during Thoracic Surgery: A New Anesthesiologic Method Based on 141 Cases over Three Years
Source: J Clin Med. 2023 Oct 11;12(20):6457. doi: 10.3390/jcm12206457 (PMC10607362; doi:10.3390/jcm12206457)
Supplement: Supplementary file 1 [file jcm-12-06457-s001.zip]

Archive with 1 entries (1 files):
- jcm-2631123-supplementary.pdf
